# Supplementary material for: Ultra-Processed Food Consumption and Mental Health: A Systematic Review and Meta-Analysis of Observational Studies
Source: Nutrients. 2022 Jun 21;14(13):2568. doi: 10.3390/nu14132568 (PMC9268228; doi:10.3390/nu14132568)
Supplement: Supplementary file 1 [file nutrients-14-02568-s001.zip]

Archive with 1 entries (1 files):
- nutrients-1753671-supplementary.pdf
